# Supplementary material for: Flower-like patterns in multi-species bacterial colonies
Source: eLife. 2020 Jan 14;9:e48885. doi: 10.7554/eLife.48885 (PMC6959979; doi:10.7554/eLife.48885)
Supplement: Source code 1. [file elife-48885-code1.mlappinstall.zip]

Archive with 2 entries (2 files):
- _ecs_article_162942_resources_Colony_tracking.mlappinstall
- __MACOSX/.__ecs_article_162942_resources_Colony_tracking.mlappinstall
